# Supplementary material for: Identification of E1-E4 allele combinations and ecological adaptability of soybean varieties from different geographical origins in China
Source: Front Plant Sci. 2023 Sep 4;14:1222755. doi: 10.3389/fpls.2023.1222755 (PMC10507326; doi:10.3389/fpls.2023.1222755)
Supplement: Supplementary file 1 [file DataSheet_1.xlsx]

## Sheet: Supplenmentary Table 1
Table S1 Soybean Germplasm Resources and Photoperiodic Genotyping
Cultivar	Origin	Region	Growth Period of the Origin (d)	Latitude of the Origin	E1	E2	E3	E4
Jinyuan 71	Heilongjiang	Northeast China	99 (spring)	43°26′~53°33′N	E1	e2-ns	E3	E4
Suinong 42	Heilongjiang	Northeast China	118 (spring)	43°26′~53°33′N	e1-as	e2-ns	E3	E4
Suinong 43	Heilongjiang	Northeast China	118 (spring)	43°26′~53°33′N	E1	e2-ns	E3	E4
Suinong 44	Heilongjiang	Northeast China	118 (spring)	43°26′~53°33′N	E1	e2-ns	E3	E4
Kenfeng 16	Heilongjiang	Northeast China	120 (spring)	43°26′~53°33′N	E1	e2-ns	E3	E4
Heihe 43	Heilongjiang	Northeast China	115 (spring)	43°26′~53°33′N	e1-as	e2-ns	e3-tr	E4
Heihe 53	Heilongjiang	Northeast China	110 (spring)	43°26′~53°33′N	E1	e2-ns	E3	E4
Heihe 56	Heilongjiang	Northeast China	110 (spring)	43°26′~53°33′N	e1-as	e2-ns	E3	E4
Heilong 72	Heilongjiang	Northeast China	115 (spring)	43°26′~53°33′N	e1-as	e2-ns	E3	E4
Heilong509	Heilongjiang	Northeast China	110 (spring)	43°26′~53°33′N	e1-as	e2-ns	E3	E4
Zhonghuang 902	Heilongjiang	Northeast China	117 (spring)	43°26′~53°33′N	E1	e2-ns	E3	E4
Jiusan 15-27	Heilongjiang	Northeast China	115 (spring)	43°26′~53°33′N	e1-as	e2-ns	E3	E4
Jiusan 15-29-2	Heilongjiang	Northeast China	115 (spring)	43°26′~53°33′N	e1-as	e2-ns	E3	E4
Jiyu 251	Jilin	Northeast China	119 (spring)	40°52′~46°18′N	e1-as	e2-ns	E3	E4
Jiyu 257	Jilin	Northeast China	117 (spring)	40°52′~46°18′N	E1	e2-ns	E3	E4
Jiyu 259	Jilin	Northeast China	118 (spring)	40°52′~46°18′N	e1-as	e2-ns	E3	E4
Jiyu 260	Jilin	Northeast China	117 (spring)	40°52′~46°18′N	E1	e2-ns	E3	E4
Jiyu 299	Jilin	Northeast China	119 (spring)	40°52′~46°18′N	E1	e2-ns	E3	E4
Zhonghuang 901	Inner Mongolia	North China	108 (spring)	37°24′~52°23′N	E1	e2-ns	E3	E4
Zhonghuang 909	Inner Mongolia	North China	113 (spring)	37°24′~52°23′N	E1	e2-ns	E3	E4
Zhonghuang 911	Inner Mongolia	North China	110 (spring)	37°24′~52°23′N	e1-as	e2-ns	E3	E4
Zhonghuang 13	Beijing	North China	130 (spring)	39°40′~41°60′N	E1	e2-ns	E3	E4
Zhonghuang 30	Beijing	North China	127 (spring)	39°40′~41°60′N	e1-as	E2	E3	E4
Zhonghuang42	Beijing	North China	116 (spring)	39°40′~41°60′N	E1	e2-ns	E3	E4
Zhonghuang 74	Beijing	North China	133 (spring)	39°40′~41°60′N	E1	e2-ns	E3	E4
Zhonghuang 80	Beijing	North China	138 (spring)	39°40′~41°60′N	E1	e2-ns	E3	E4
Zhonghuang 302	Beijing	North China	132 (spring)	39°40′~41°60′N	E1	e2-ns	E3	E4
Zhonghuang 328	Beijing	North China	131(spring)	39°40′~41°60′N	E1	e2-ns	E3	E4
Zhonghuang 334	Beijing	North China	123 (spring)	39°40′~41°60′N	E1	E2	E3	E4
Zhonghuang 916	Beijing	North China	117 (spring)	39°40′~41°60′N	E1	e2-ns	E3	E4
Zhongzuo 909	Beijing	North China	113 (spring)	39°40′~41°60′N	E1	e2-ns	E3	E4
Zhongzuo JD8059	Beijing	North China	105 (summer)	39°40′~41°60′N	E1	e2-ns	e3-fs	E4
Zhongzuo JD8060	Beijing	North China	100 (summer)	39°40′~41°60′N	E1	e2-ns	E3	E4
Zhongzuo JD8096	Beijing	North China	104 (summer)	39°40′~41°60′N	E1	e2-ns	E3	E4
Zhongzuo JD8116	Beijing	North China	102 (summer)	39°40′~41°60′N	E1	e2-ns	e3-fs	E4
Zhongzuo JD8118	Beijing	North China	96 (summer)	39°40′~41°60′N	E1	e2-ns	E3	E4
Zhongzuo J13065	Beijing	North China	106 (summer)	39°40′~41°60′N	e1-as	e2-ns	E3	E4
Zhongzuo J13122	Beijing	North China	109 (summer)	39°40′~41°60′N	e1-as	E2	E3	E4
Jidou 12	Hebei	North China	149 (spring)	36°01′~42°37′N	E1	e2-ns	E3	E4
Jidou 17	Hebei	North China	139 (spring)	36°01′~42°37′N	e1-as	E2	E3	E4
Jidou 18	Hebei	North China	117 (spring)	36°01′~42°37′N	e1-as	E2	E3	E4
Ji nf37	Hebei	North China	97 (summer)	36°01′~42°37′N	e1-as	e2-ns	E3	E4
Handou 15	Hebei	North China	104 (summer)	36°01′~42°37′N	E1	e2-ns	E3	E4
Handou 19	Hebei	North China	105 (summer)	36°01′~42°37′N	E1	e2-ns	E3	E4
Qihuang 34	Shandong	East China	108 (summer)	34°22′~38°23′N	E1	e2-ns	E3	E4
Qihuang 35	Shandong	East China	105 (summer)	34°22′~38°23′N	E1	e2-ns	E3	E4
Qihuang 36	Shandong	East China	103 (summer)	34°22′~38°23′N	e1-as	E2	E3	E4
Andou 203	Shandong	East China	108 (summer)	34°22′~38°23′N	E1	e2-ns	E3	E4
Zaoshu 1	Shandong	East China	80 (summer)	34°22′~38°23′N	E1	E2	E3	E4
Dedou 99-6	Shandong	East China	108 (summer)	34°22′~38°23′N	E1	E2	E3	E4
Shengdou 10	Shandong	East China	110 (summer)	34°22′~38°23′N	E1	e2-ns	E3	E4
Shengdou 127	Shandong	East China	104 (summer)	34°22′~38°23′N	E1	e2-ns	E3	E4
Weidou 9	Shandong	East China	105 (summer)	34°22′~38°23′N	E1	e2-ns	E3	E4
Weidou 138	Shandong	East China	106 (summer)	34°22′~38°23′N	E1	e2-ns	E3	E4
Huadou 19	Shandong	East China	104 (summer)	34°22′~38°23′N	E1	E2	E3	E4
Hedou 12	Shandong	East China	101 (summer)	34°22′~38°23′N	E1	e2-ns	E3	E4
Zhonghuang 311	Shandong	East China	108 (summer)	34°22′~38°23′N	E1	E2	E3	E4
J1897	Shandong	East China	105 (summer)	34°22′~38°23′N	E1	e2-ns	E3	E4
Xudou 18	Anhui	East China	104 (summer)	29°41′~34°38′N	E1	e2-ns	E3	E4
Xudou 20	Anhui	East China	104 (summer)	29°41′~34°38′N	E1	e2-ns	E3	E4
Tianlong 1	Anhui	East China	98 (summer)	29°41′~34°38′N	E1	e2-ns	E3	E4
Wandou 39	Anhui	East China	106 (summer)	29°41′~34°38′N	E1	e2-ns	E3	E4
Wandou 701	Anhui	East China	102 (summer)	29°41′~34°38′N	E1	e2-ns	E3	E4
Suike 8	Anhui	East China	107 (summer)	29°41′~34°38′N	E1	e2-ns	E3	E4
Suike 23	Anhui	East China	97 (summer)	29°41′~34°38′N	E1	e2-ns	E3	E4
Suike 43	Anhui	East China	97 (summer)	29°41′~34°38′N	E1	e2-ns	E3	E4
Suike 66	Anhui	East China	101 (summer)	29°41′~34°38′N	E1	e2-ns	E3	E4
Suike 67	Anhui	East China	101 (summer)	29°41′~34°38′N	E1	e2-ns	E3	E4
Suike 75	Anhui	East China	103 (summer)	29°41′~34°38′N	E1	e2-ns	E3	E4
Suike 90	Anhui	East China	105 (summer)	29°41′~34°38′N	E1	e2-ns	E3	E4
Suike 91	Anhui	East China	105 (summer)	29°41′~34°38′N	E1	e2-ns	E3	E4
Suike 92	Anhui	East China	105 (summer)	29°41′~34°38′N	E1	e2-ns	E3	E4
Suike 998	Anhui	East China	106 (summer)	29°41′~34°38′N	E1	e2-ns	E3	E4
Zhonghuang 76	Anhui	East China	104 (summer)	29°41′~34°38′N	E1	E2	E3	E4
0123	Anhui	East China	105 (summer)	29°41′~34°38′N	E1	e2-ns	E3	E4
0125	Anhui	East China	105 (summer)	29°41′~34°38′N	E1	e2-ns	E3	E4
Zhonghuang 301	Henan	Central China	105 (summer)	31°23′~36°22′N	E1	e2-ns	E3	E4
Pudou 820	Henan	Central China	106 (summer)	31°23′~36°22′N	E1	e2-ns	E3	E4
Zhonghuang 39	Hubei	Central China	103 (spring)	29°01′~33°60′N	E1	e2-ns	E3	E4
Zhongdou 30	Hubei	Central China	113 (spring)	29°01′~33°60′N	E1	e2-ns	E3	E4
Zhongdou 40	Hubei	Central China	105 (spring)	29°01′~33°60′N	E1	e2-ns	E3	E4
Longhuang 3	Gansu	Northwest China	122 (spring)	32°31′~42°57′N	e1-as	E2	E3	E4
Chengdou 17	Sichuan	Southwest China	120 (spring)	26°03′~34°19′N	E1	e2-ns	E3	E4
Chuandou 13	Sichuan	Southwest China	118 (spring)	26°03′~34°20′N	E1	e2-ns	E3	E4
Chuandou 14	Sichuan	Southwest China	110 (spring)	26°03′~34°21′N	E1	e2-ns	E3	E4
Chuandou 15	Sichuan	Southwest China	125 (spring)	26°03′~34°22′N	E1	e2-ns	E3	E4
Chuandou 16	Sichuan	Southwest China	120 (spring)	26°03′~34°23′N	E1	e2-ns	E3	E4
Gongchundou 25	Sichuan	Southwest China	109 (spring)	26°03′~34°24′N	E1	e2-ns	E3	E4
Nanchundou 36	Sichuan	Southwest China	106 (spring)	26°03′~34°25′N	E1	e2-ns	E3	E4
Nandou 31	Sichuan	Southwest China	115 (spring)	26°03′~34°26′N	E1	e2-ns	E3	E4
Nandou 36	Sichuan	Southwest China	115 (spring)	26°03′~34°27′N	E1	e2-ns	E3	E4
Nandou 37	Sichuan	Southwest China	115 (spring)	26°03′~34°28′N	E1	e2-ns	E3	E4
Qiandou 7	Guizhou	Southwest China	116 (spring)	24°37′~29°13′N	E1	e2-ns	E3	E4
Qiandou 10	Guizhou	Southwest China	113 (spring)	24°37′~29°13′N	E1	e2-ns	E3	E4
Qiandou 12	Guizhou	Southwest China	114 (spring)	24°37′~29°13′N	E1	e2-ns	E3	E4
Yunhuang 12	Yunnan	Southwest China	113 (spring)	21°80′~29°15′N	e1-as	E2	E3	E4
Huachun 2	Guangdong	South China	106 (spring)	20°13′~25°31′N	E1	e2-ns	E3	E4
Huachun 6	Guangdong	South China	103 (spring)	20°13′~25°31′N	E1	e2-ns	E3	E4
Huachun 8	Guangdong	South China	102 (spring)	20°13′~25°31′N	E1	e2-ns	E3	E4
Huachun 14	Guangdong	South China	108 (spring)	20°13′~25°31′N	E1	e2-ns	E3	E4
Huachun 15	Guangdong	South China	108 (spring)	20°13′~25°31′N	E1	e2-ns	E3	E4

## Sheet: Supplenmentary Table 2
Table S2 Primers for KASP Genotyping
Gene	Primer Name	Primer Sequence	Purpose	Allele	Comment
E1	E1_as_FAM	AAAGGGAGCAGTGTCAAAAGAAGAC	KASP (E1-SNP-as)	C	e1-nl in the HEX cluster
	E1_as_VIC	AAAGGGAGCAGTGTCAAAAGAAGAG		G(wildtype)
	E1_as_Reverse	GTTAGAGGCTTCGCATATGGTGGWTT
E1	E1_fs_FAM	AGAGGCTTCGCATATGGTGGATTT	KASP (E1-SNP-fs)	wildtype
	E1_fs_VIC	GAGGCTTCGCATATGGTGGATTC		deletion(A)
	E1_fs_Reverse	CCAACATGAGCAACCCTTCAGATGAAAG
E2	E2_ns_FAM	CCCATCAGAGGCATGTCTTATGA	KASP (E2-SNP-ns)	A(wildtype)
	E2_ns_VIC	CCCATCAGAGGCATGTCTTATGT		T
	E2_ns_Reverse	CTGTTTTGTTCTCTAGTGGACTCA
E3	E3_fs_FAM	GAACATCCTGCAAACTCAAACACTCTTG	KASP (E3-SNP-fs)	wildtype
	E3_fs_VIC	GAACATCCTGCAAACTCAAACACTCTTT		insertion(T)
	E3_fs_Reverse	GGGGCTCACCTTGCACCAGC
E3	E3_ns_FAM	GAACTAATTTCCCTAACTGCTG	KASP (E3-SNP-ns)	C(wildtype)
	E3_ns_VIC	GAACTAATTTCCCTAACTGCTA		T
	E3_ns_Reverse	GGTCAGGTTGTTGTAGCAGCCACGC
E3	E3_tr_FAM	TGGAGGGTATTGGATGATGC	Genotyping for InDel		Tsubokura et al, Ann. Bot., 2014, 113, 429-441
	E3_tr_Reverse	GTCCTATACAATTCTTTACGACG
E4	E4_kes_FAM	AACAAATTCAGAGATATCATACCCATCT	KASP (E4-SNP-kes)	A(wildtype)
	E4_kes_VIC	AACAAATTCAGAGATATCATACCCATCA		T
	E4_kes_Reverse	GCAGCTTAGTAAAATTCTTGATGACTCAG
